# Supplementary material for: First-Principles Study on Janus-Structured Sc2CX2/Sc2CY2 (X, Y = F, Cl, Br) Heterostructures for Solar Energy Conversion
Source: Molecules. 2024 Jun 18;29(12):2898. doi: 10.3390/molecules29122898 (PMC11206758; doi:10.3390/molecules29122898)
Supplement: Supplementary file 1 [file molecules-29-02898-s001.zip]

Archive with 1 entries (1 files):
- molecules-3038072-supplementary.pdf
